# Supplementary material for: Darwin’s legacy to rove beetles (Coleoptera, Staphylinidae): A new genus and a new species, including materials collected on the Beagle’s voyage
Source: Zookeys. 2014 Feb 12;(379):29–41. doi: 10.3897/zookeys.379.6624 (PMC3935227; doi:10.3897/zookeys.379.6624)
Supplement: XML Treatment for Darwinilus [file zookeys.379.6624-treatment1.xml]

<!DOCTYPE tp:taxon-treatment
  PUBLIC "-//TaxonX//DTD Taxonomic Treatment Publishing DTD v0 20100105//EN" "tax-treatment-NSO.dtd">
<tp:taxon-treatment xmlns:tp="http://www.plazi.org/taxpub"><tp:treatment-meta><mixed-citation publication-type="journal"><person-group><name><surname>Chatzimanolis</surname><given-names>Stylianos</given-names></name></person-group><article-title>Darwin’s legacy to rove beetles (Coleoptera, Staphylinidae): A new genus and a new species, including materials collected on the Beagle’s voyage</article-title><source>Zookeys</source><day>12</day><month>2</month><year>2014</year><volume>2014</volume><issue>379</issue><fpage>29</fpage><lpage>41</lpage><pub-id pub-id-type="doi">10.3897/zookeys.379.6624</pub-id></mixed-citation></tp:treatment-meta><tp:nomenclature><tp:taxon-name>
                            <tp:taxon-name-part taxon-name-part-type="genus">Darwinilus</tp:taxon-name-part>
                            <object-id xmlns:xlink="http://www.w3.org/1999/xlink" content-type="zoobank" xlink:type="simple">http://zoobank.org/BD229C1A-4D45-4BF5-B780-52CA5C2720B2</object-id>
                            <object-id xmlns:xlink="http://www.w3.org/1999/xlink" xlink:type="simple">http://species-id.net/wiki/Darwinilus</object-id>
                        </tp:taxon-name><tp:taxon-authority>Chatzimanolis</tp:taxon-authority><tp:taxon-status xmlns:xlink="http://www.w3.org/1999/xlink" xlink:type="simple">gen. n.</tp:taxon-status></tp:nomenclature><tp:treatment-sec sec-type="Type species"><title>Type species.</title><p><italic><tp:taxon-name>Darwinilus sedarisi</tp:taxon-name></italic> Chatzimanolis, sp. n.</p></tp:treatment-sec><tp:treatment-sec sec-type="Diagnosis"><title>Diagnosis.</title><p><italic><tp:taxon-name>Darwinilus</tp:taxon-name></italic> can be distinguished from all other <tp:taxon-name>Xanthopygina</tp:taxon-name> genera by the combination of the following characters: a) serrate antennae (antennomeres 5–11; antennomeres 6–10 asymmetrical in <italic><tp:taxon-name>Terataki</tp:taxon-name></italic> Chatzimanolis, <italic><tp:taxon-name>Triacrus</tp:taxon-name></italic> Nordmann and <italic><tp:taxon-name>Trigonopselaphus</tp:taxon-name></italic> but not as in <italic><tp:taxon-name>Darwinilus</tp:taxon-name></italic>); b) clypeus with shallow emargination; c) protibia strongly curved and d) absence of porose structure on abdominal sternite VII in males. <italic><tp:taxon-name>Darwinilus</tp:taxon-name></italic> is probably closely related to the genera <italic><tp:taxon-name>Terataki</tp:taxon-name></italic> Chatzimanolis and/or <italic><tp:taxon-name>Haematodes</tp:taxon-name></italic> Laporte and <italic><tp:taxon-name>Weiserianum</tp:taxon-name></italic> Bernhauer but can be easily distinguished from these genera by the presence of serrate antennae in <italic><tp:taxon-name>Darwinilus</tp:taxon-name></italic> and the lack of porose structure on abdominal sternite VII in males (present in <italic><tp:taxon-name>Terataki</tp:taxon-name></italic>, <italic><tp:taxon-name>Haematodes</tp:taxon-name></italic> and <italic><tp:taxon-name>Weiserianum</tp:taxon-name></italic>).</p></tp:treatment-sec><tp:treatment-sec sec-type="Description"><title>Description.</title><p>Habitus as in <xref ref-type="fig" rid="F1">Fig. 1</xref>, body large, robust. Head hexagonal in shape (<xref ref-type="fig" rid="F2">Figs 2–3</xref>), widest at temples. Eyes medium-sized, positioned anteriorly, distance between eyes as wide as twice length of eye. Postoccipital suture and ventral basal ridge present; presence of infraorbital ridge not clear but ridge situated between postmandibular ridge and gular suture extends from posterior to middle part of gena; postmandibular ridge present and prominent; gular sutures converging medially; without neck (no nuchal ridge). Epicranium with large prominent macrosetae around lateral margins. Anteclypeus expanded, clypeus with small v-shaped emargination medially. Antennae serrate, 11–segmented; antennomeres 1–3 with several rows of macrosetae; antennomeres 4–11 covered with microtrichiae. Mouthparts with labrum medially emarginate to its base. Mandibles curved, elongate, symmetrical, with prominent fold extending from base to near middle; right mandible with at least one prominent tooth; prostheca setose. Maxilla with galea and lacinia setose; maxillary palpi 4-segmented; <!--PageBreak-->palpomeres with several large setae; P<sub>1</sub> short; P<sub>2</sub>–P<sub>4</sub> elongate; P<sub>2</sub>–P<sub>3</sub> curved, wider distally; P<sub>2</sub> 2.2 times as long as P<sub>1</sub>; P<sub>3</sub> shorter than P<sub>2</sub>; P<sub>4</sub> subequal to P<sub>3</sub>, rounded apically. Labium with mentum having two anterolateral setae on each side; ligula short, entire; labial palpi 3-segmented; P<sub>1</sub> subequal to P<sub>2</sub>; P<sub>2</sub> widest anteriorly, with many large setae; P<sub>3</sub> elongate, longer than P<sub>2</sub>, securiform [but not as dilated as in <italic><tp:taxon-name>Zackfalinus</tp:taxon-name></italic> Chatzimanolis or <italic><tp:taxon-name>Dysanellus</tp:taxon-name></italic> Bernhauer; see <xref ref-type="bibr" rid="B9">Chatzimanolis 2012</xref>]. Pronotum slightly wider than head; with small translucent postcoxal process; pronotal hypomeron expanded; superior and inferior marginal lines of hypomeron separate throughout their length and superior line fully visible from above (typical of <tp:taxon-name>Xanthopygina</tp:taxon-name>). Anterolateral corners of pronotum prominent. Pronotum (<xref ref-type="fig" rid="F2">Fig. 4</xref>) with microsculpture and punctures of various sizes; with prominent macrosetae along margins. Basisternum with transverse microsculpture and various setae; anterior marginal depression present; sternacostal ridge present; furcasternum without carina. Elytra (<xref ref-type="fig" rid="F2">Fig. 5</xref>) longer than pronotum; with long yellow macrosetae, especially prominent at lateral and posterior margins. Elytra depressed near mesoscutellum. Hind wings fully developed. Mesoventrite without median carina or mesoventral process; metaventrite with transverse microsculpture and uniform medium-sized punctation; metaventral process small, triangular. Legs with tarsal segmentation 5-5-5; tibia with ctenidium and several rows of small spurs; meso- and metatibia with two long apical spurs, spurs as long as basitarsus; protibia strongly curved; meso- and metatibia slightly curved. Protarsus enlarged in males [no females are known]; meso- and metatarsi not enlarged; empodium with two setae. Abdomen (<xref ref-type="fig" rid="F3">Figs 6–7</xref>) with abdominal tergites III–V with anterior basal carina but without curved (arch-like) ridge and without accessory basal lines. Abdominal sternite VII in males without porose structure. Male genitalia (<xref ref-type="fig" rid="F4">Figs 8–9</xref>) typical of <tp:taxon-name>Xanthopygina</tp:taxon-name>; aedeagus with long median lobe; paramere partially divided distally.</p><fig id="F1" position="float" orientation="portrait"><label>Figure 1.</label><caption><p>Habitus of the holotype of <italic><tp:taxon-name>Darwinilus sedarisi</tp:taxon-name></italic> Chatzimanolis, sp. n. Total length = 21.5 mm Image Copyright Natural History Museum (London).</p></caption><graphic xmlns:xlink="http://www.w3.org/1999/xlink" xlink:href="ZooKeys-379-029-g001.jpg" position="float" orientation="portrait" xlink:type="simple"/></fig><fig id="F2" position="float" orientation="portrait"><label>Figures 2–5.</label><caption><p>Head and thorax of the holotype of <italic><tp:taxon-name>Darwinilus sedarisi</tp:taxon-name></italic> Chatzimanolis, sp. n. <bold>2</bold> Head, dorsal view <bold>3</bold> Head, ventral view <bold>4</bold> Pronotum <bold>5</bold> Elytra. Scale = 2.2 mm Image Copyright Natural History Museum (London).</p></caption><graphic xmlns:xlink="http://www.w3.org/1999/xlink" xlink:href="ZooKeys-379-029-g002.jpg" position="float" orientation="portrait" xlink:type="simple"/></fig><fig id="F3" position="float" orientation="portrait"><label>Figures 6–7.</label><caption><p>Abdomen of the holotype of <italic><tp:taxon-name>Darwinilus sedarisi</tp:taxon-name></italic> Chatzimanolis, sp. n. <bold>6</bold> Dorsal view <bold>7</bold> Ventral view. Scale = 3 mm Image Copyright Natural History Museum (London).</p></caption><graphic xmlns:xlink="http://www.w3.org/1999/xlink" xlink:href="ZooKeys-379-029-g003.jpg" position="float" orientation="portrait" xlink:type="simple"/></fig><fig id="F4" position="float" orientation="portrait"><label>Figures 8–9.</label><caption><p>Aedeagus of <italic><tp:taxon-name>Darwinilus sedarisi</tp:taxon-name></italic> Chatzimanolis, sp. n. <bold>8</bold> Dorsal view <bold>9</bold> Lateral view.</p></caption><graphic xmlns:xlink="http://www.w3.org/1999/xlink" xlink:href="ZooKeys-379-029-g004.jpg" position="float" orientation="portrait" xlink:type="simple"/></fig></tp:treatment-sec><tp:treatment-sec sec-type="Etymology"><title>Etymology.</title><p>The genus name is derived from the word “Darwin” in honor of Charles Darwin who collected the beetle during the voyage of the Beagle. The name is masculine.</p></tp:treatment-sec><ref-list><ref id="B9"><mixed-citation xmlns:xlink="http://www.w3.org/1999/xlink" xlink:type="simple"><person-group><name name-style="western"><surname>Chatzimanolis</surname><given-names>S</given-names></name></person-group> (<year>2012</year>) <article-title><italic>Zackfalinus</italic>, a new genus of Xanthopygina (Coleoptera: Staphylinidae: Staphylinini) with description of 20 new species.</article-title><source>Annals of the Carnegie Museum</source><volume>80</volume>(<issue>4</issue>): <fpage>261</fpage>-<lpage>308</lpage>. doi: <ext-link ext-link-type="uri" xlink:href="http://dx.doi.org/10.2992/007.080.0401" xlink:type="simple">10.2992/007.080.0401</ext-link></mixed-citation></ref></ref-list></tp:taxon-treatment>
